# Supplementary material for: Phosphorylation of Thymidylate Synthase and Dihydrofolate Reductase in Cancer Cells and the Effect of CK2α Silencing
Source: Int J Mol Sci. 2023 Feb 3;24(3):3023. doi: 10.3390/ijms24033023 (PMC9917831; doi:10.3390/ijms24033023)
Supplement: Supplementary file 1 [file ijms-24-03023-s001.zip]

Archive with 1 entries (1 files):
- ijms-2173739-supplementary.pdf
